# Supplementary material for: Mito-Genipin, a Novel Mitochondria-Targeted Genipin Derivative Modulates Oxidative Stress and Inflammation in Macrophages
Source: Antioxidants (Basel). 2025 Oct 25;14(11):1281. doi: 10.3390/antiox14111281 (PMC12649598; doi:10.3390/antiox14111281)
Supplement: Supplementary file 1 [file antioxidants-14-01281-s001.zip]

Archive with 1 entries (1 files):
- antioxidants-3874047-supplementary.pdf
